# Supplementary material for: Eukaryotic-Type Ser/Thr Protein Kinase Mediated Phosphorylation of Mycobacterial Phosphodiesterase Affects its Localization to the Cell Wall
Source: Front Microbiol. 2016 Feb 9;7:123. doi: 10.3389/fmicb.2016.00123 (PMC4746578; doi:10.3389/fmicb.2016.00123)
Supplement: Supplementary file 1 [file Table1.XLSX]

## Sheet: Sheet1
N	Unused	Total	% Cov	Accession #	Name	Species	Peptides(95%)	Biological Processes	Molecular Functions	PANTHER ID
1	80.87	80.87	80.8	gi|81668780	RecName: Full=3',5'-cyclic adenosine monophosphate phosphodiesterase CpdA; Short=3',5'-cyclic AMP phosphodiesterase; Short=cAMP phosphodiesterase	MYCTU	56
Contrib	Conf	Sequence	Modifications	Cleavages	∆Mass	Prec MW	z	Sc	Spectrum	Type
0	99	HPPMVLTSSAPR	Phospho(T)@7		0.0014	1371.64	2	17	1.1.1.111.1	Winner
Residue	b	b+2	y	y+2
H	138.066	69.5367	1372.64	686.826
P	235.119	118.063	1235.59	618.296
P	332.172	166.589	1138.53	569.77
M	463.212	232.11	1041.48	521.244
V	562.281	281.644	910.439	455.723
L	675.365	338.186	811.371	406.189
T[Pho]	856.379	428.693	698.287	349.647
S	943.411	472.209	517.273	259.14
S	1030.44	515.725	430.241	215.624
A	1101.48	551.244	343.209	172.108
P	1198.53	599.77	272.172	136.589
R	1354.63	677.821	175.119	88.0631
