# Supplementary material for: Eukaryotic-Type Ser/Thr Protein Kinase Mediated Phosphorylation of Mycobacterial Phosphodiesterase Affects its Localization to the Cell Wall
Source: Front Microbiol. 2016 Feb 9;7:123. doi: 10.3389/fmicb.2016.00123 (PMC4746578; doi:10.3389/fmicb.2016.00123)
Supplement: Supplementary file 2 [file Table2.XLSX]

## Sheet: Sheet1
(A)
N	Unused	Total	% Cov	Accession #	Name	Species	Peptides(95%)	Biological Processes	Molecular Functions	PANTHER ID
1	2	2	10.9	gi|5999531	Sequence 49 from patent US 5851763		1
2	2	2	18.6	gi|295321674	Chain C, N-Terminal Rnase H Domain Of Rv2228c From Mycobacterium Tuberculosis As A Fusion Protein With Maltose Binding Protein		1
3	2	2	9.4	gi|554800487	glyceraldehyde-3-phosphate dehydrogenase [Mycobacterium bovis 04-303]	Mycobacterium bovis 04-303	1
4	2	2	3.4	gi|494269834	serine/threonine protein kinase [Oribacterium sinus]	Oribacterium sinus	1
5	2	2	6.3	gi|489996191	carbohydrate kinase cbhK [Mycobacterium tuberculosis]	Mycobacterium tuberculosis	1
6	0.75	0.75	1.8	RRRRRgi|504690017	REVERSED GntR family transcriptional regulator [Mycobacterium smegmatis]	Mycobacterium smegmatis	1
(B)
N	Unused	Total	% Cov	Accession #	Name	Species	Peptides(95%)	Biological Processes	Molecular Functions	PANTHER ID
1	4	4	5.4	gi|518945259	molecular chaperone GroEL [Mycobacterium sp. 360MFTsu5.1]	Mycobacterium sp. 360MFTsu5.1	2
2	2	2	2.8	gi|53718461	ABC transporter ATP-binding protein [Burkholderia pseudomallei K96243]	Burkholderia pseudomallei K96243	1
3	2	2	4.7	gi|503237437	aldolase [Mycobacterium gilvum]	Mycobacterium gilvum	1
4	1.66	1.66	1.1	gi|503980511	acyl-CoA dehydrogenase [Mycobacterium rhodesiae]	Mycobacterium rhodesiae	1
5	0.99	0.99	1.4	gi|505121002	Membrane alanyl aminopeptidase [Mycobacterium smegmatis]	Mycobacterium smegmatis	1
