# Supplementary material for: Eukaryotic-Type Ser/Thr Protein Kinase Mediated Phosphorylation of Mycobacterial Phosphodiesterase Affects its Localization to the Cell Wall
Source: Front Microbiol. 2016 Feb 9;7:123. doi: 10.3389/fmicb.2016.00123 (PMC4746578; doi:10.3389/fmicb.2016.00123)
Supplement: Supplementary file 3 [file Table3.XLSX]

## Sheet: Sheet1
Contrib	Conf	Sequence	Modifications	Cleavages	∆Mass	Prec MW	z	Sc	Spectrum	Type
2	99	IAESGIFIEPSR			0.0013	1317.69	2	6	1.1.1.532.1	Winner
0.57	87	FLLDEAPSMAPLDR			0.0056	1573.79	2	5	1.1.1.1301.1	Winner
0.03	15	GLVEPFAAQLGAELVWVMGNHDDR			0.0048	2623.29	3	5	1.1.1.2752.1	Winner
0	8.1	FLLDEAPSMAPLDR			0.0056	1573.79	2	4	1.1.1.1313.1	Winner
0	97.8	IAESGIFIEPSR			0.0013	1317.69	2	5	1.1.1.533.1	Winner
		IAESGIFIEPSR
Residue	b	b+2	y	y+2
I	114.091	57.5493	1318.7	659.854
A	185.129	93.0679	1205.62	603.312
E	314.171	157.589	1134.58	567.793
S	401.203	201.105	1005.54	503.272
G	458.224	229.616	918.504	459.756
I	571.309	286.158	861.483	431.245
F	718.377	359.692	748.399	374.703
I	831.461	416.234	601.33	301.169
E	960.504	480.755	488.246	244.627
P	1057.56	529.282	359.204	180.106
S	1144.59	572.798	262.151	131.579
R	1300.69	650.848	175.119	88.0631
		FLLDEAPSMAPLDR
Residue	b	b+2	y	y+2
F	148.076	74.5415	1574.79	787.898
L	261.16	131.083	1427.72	714.364
L	374.244	187.625	1314.64	657.822
D	489.271	245.139	1201.55	601.279
E	618.313	309.66	1086.52	543.766
A	689.351	345.179	957.482	479.245
P	786.403	393.705	886.445	443.726
S	873.435	437.221	789.392	395.2
M	1004.48	502.741	702.36	351.684
A	1075.51	538.26	571.32	286.164
P	1172.57	586.786	500.283	250.645
L	1285.65	643.328	403.23	202.119
D	1400.68	700.842	290.146	145.577
R	1556.78	778.893	175.119	88.0631
		GLVEPFAAQLGAELVWVMGNHDDR
Residue	b	b+2	y	y+2
G	58.0287	29.518	2624.29	1312.65
L	171.113	86.06	2567.27	1284.14
V	270.181	135.594	2454.19	1227.6
E	399.224	200.115	2355.12	1178.06
P	496.277	248.642	2226.08	1113.54
F	643.345	322.176	2129.02	1065.02
A	714.382	357.695	1981.95	991.481
A	785.419	393.213	1910.92	955.962
Q	913.478	457.243	1839.88	920.444
L	1026.56	513.785	1711.82	856.415
G	1083.58	542.295	1598.74	799.873
A	1154.62	577.814	1541.72	771.362
E	1283.66	642.335	1470.68	735.843
L	1396.75	698.877	1341.64	671.322
V	1495.82	748.411	1228.55	614.78
W	1681.89	841.451	1129.48	565.246
V	1780.96	890.985	943.405	472.206
M	1912	956.505	844.337	422.672
G	1969.03	985.016	713.296	357.152
N	2083.07	1042.04	656.275	328.641
H	2220.13	1110.57	542.232	271.62
D	2335.15	1168.08	405.173	203.09
D	2450.18	1225.59	290.146	145.577
R	2606.28	1303.64	175.119	88.0631
		FLLDEAPSMAPLDR
Residue	b	b+2	y	y+2
F	148.076	74.5415	1574.79	787.898
L	261.16	131.083	1427.72	714.364
L	374.244	187.625	1314.64	657.822
D	489.271	245.139	1201.55	601.279
E	618.313	309.66	1086.52	543.766
A	689.351	345.179	957.482	479.245
P	786.403	393.705	886.445	443.726
S	873.435	437.221	789.392	395.2
M	1004.48	502.741	702.36	351.684
A	1075.51	538.26	571.32	286.164
P	1172.57	586.786	500.283	250.645
L	1285.65	643.328	403.23	202.119
D	1400.68	700.842	290.146	145.577
R	1556.78	778.893	175.119	88.0631
		IAESGIFIEPSR
Residue	b	b+2	y	y+2
I	114.091	57.5493	1318.7	659.854
A	185.129	93.0679	1205.62	603.312
E	314.171	157.589	1134.58	567.793
S	401.203	201.105	1005.54	503.272
G	458.224	229.616	918.504	459.756
I	571.309	286.158	861.483	431.245
F	718.377	359.692	748.399	374.703
I	831.461	416.234	601.33	301.169
E	960.504	480.755	488.246	244.627
P	1057.56	529.282	359.204	180.106
S	1144.59	572.798	262.151	131.579
R	1300.69	650.848	175.119	88.0631
Putative sequence constructed by theprogram
MHRLRAAEHPRPDYVLLHISDTHLIGGDRRLYGAVDADDRLGELLEQLNQSGLRPDAIVFTGDLADKGEPAAYRKLRGLVEPFAAQLGAELVWVMGNHDDRAELRKFLLDEAPSMAPLDRVCMIDGLRIIVLDTSVPGHHHGEIRASQLGWLAEELATPAPDGTILALHHPPIPSVLDMAVTVELRDQAALGRVLRGTDVRAILAGHLHYSTNATFVGIPVSVASATCYTQDLTVAAGGTRGRDGAQGCNLVHVYPDTVVHSVIPLGGGETVGTFVSPGQARRKIAESGIFIEPSRRDSLFKHPPMVLTSSAPRSPVD

## Sheet: Sheet2
(A)
N	Unused	Total	% Cov	Accession #	Name	Species	Peptides(95%)	Biological Processes	Molecular Functions	PANTHER ID
1	17.61	17.61	38.1	gi|500046368	peptide ABC transporter substrate-binding protein [Mycobacterium smegmatis]	Mycobacterium smegmatis	9
2	11.77	11.77	32.1	gi|489994070	F420-dependent oxidoreductase [Mycobacterium smegmatis]	Mycobacterium smegmatis	6
3	10	10	22	gi|500048978	branched-chain amino acid aminotransferase [Mycobacterium smegmatis]	Mycobacterium smegmatis	5
4	10	10	18.8	gi|489989002	peptide ABC transporter ATP-binding protein [Mycobacterium smegmatis]	Mycobacterium smegmatis	5
5	9.74	9.74	19.6	gi|500047417	quinone oxidoreductase [Mycobacterium smegmatis]	Mycobacterium smegmatis	5
6	8	8	33.7	gi|489992018	oxidoreductase [Mycobacterium smegmatis]	Mycobacterium smegmatis	4
7	7.89	7.89	28	gi|504628128	30S ribosomal protein S2 [Mycobacterium chubuense]	Mycobacterium chubuense	4
8	5.59	5.59	41	gi|500046464	glucose-6-phosphate dehydrogenase [Mycobacterium smegmatis]	Mycobacterium smegmatis	2
9	4.58	4.58	13	gi|500051234	alcohol dehydrogenase [Mycobacterium smegmatis]	Mycobacterium smegmatis	3
10	4.09	4.09	18.9	gi|504691241	UDP-glucose pyrophosphorylase [Mycobacterium smegmatis]	Mycobacterium smegmatis	2
11	3.85	3.85	17.9	gi|518343550	molecular chaperone GroEL [Mycobacterium sp. VKM Ac-1815D]	Mycobacterium sp. VKM Ac-1815D	2
12	3.66	3.66	15.3	gi|504690478	quinone oxidoreductase [Mycobacterium smegmatis]	Mycobacterium smegmatis	2
13	3.09	3.09	12	gi|489990588	hydrogenase formation protein HypD [Mycobacterium smegmatis]	Mycobacterium smegmatis	2
14	2.81	2.81	8.9	gi|490016213	cytochrome C oxidase subunit II [Mycobacterium xenopi]	Mycobacterium xenopi	1
15	2.6	2.6	15.7	gi|81668780	RecName: Full=3',5'-cyclic adenosine monophosphate phosphodiesterase CpdA; Short=3',5'-cyclic AMP phosphodiesterase; Short=cAMP phosphodiesterase	MYCTU	1
16	2.02	2.02	11.6	gi|489979043	proline dehydrogenase [Mycobacterium fortuitum]	Mycobacterium fortuitum	1
17	2.01	2.01	9.1	gi|500051619	membrane protein [Mycobacterium smegmatis]	Mycobacterium smegmatis	1
18	2	2	21.3	gi|500051233	ATPase AAA [Mycobacterium smegmatis]	Mycobacterium smegmatis	1
19	2	2	19.5	gi|500050618	16S rRNA methyltransferase [Mycobacterium smegmatis]	Mycobacterium smegmatis	1
20	2	2	5	gi|518343365	ketol-acid reductoisomerase [Mycobacterium sp. VKM Ac-1815D]	Mycobacterium sp. VKM Ac-1815D	1
21	2	2	2.5	gi|490028154	sugar ABC transporter substrate-binding protein [Mycobacterium vaccae]	Mycobacterium vaccae	1
22	1.9	1.9	7.9	gi|518813548	glyceraldehyde-3-phosphate dehydrogenase [Mycobacterium sp. 141]	Mycobacterium sp. 141	1
23	0.89	0.89	4.1	gi|505121583	2,3,4,5-tetrahydropyridine-2,6-dicarboxylate N-succinyltransferase [Mycobacterium smegmatis]	Mycobacterium smegmatis	1
24	0.82	0.82	11	gi|500046509	superoxide dismutase [Mycobacterium smegmatis]	Mycobacterium smegmatis	0
25	0.8	0.8	16.2	RRRRRgi|556610087	REVERSED hypothetical protein [Mycobacterium kansasii]	Mycobacterium kansasii	0
26	0.63	0.63	6.9	RRRRRgi|491283370	REVERSED transcriptional regulator, GntR family [Mycobacterium rhodesiae]	Mycobacterium rhodesiae	0
27	0.39	0.39	2.1	gi|503595751	mammalian cell entry protein [Mycobacterium sp. JDM601]	Mycobacterium sp. JDM601	0
28	0.34	0.34	25.7	gi|504690870	C4-dicarboxylate ABC transporter substrate-binding protein [Mycobacterium smegmatis]	Mycobacterium smegmatis	0
29	0.25	0.25	6.4	gi|500050288	NAD(P)H nitroreductase [Mycobacterium smegmatis]	Mycobacterium smegmatis	0
30	0.2	0.2	4.9	RRRRRgi|518815255	REVERSED hypothetical protein [Mycobacterium sp. 141]	Mycobacterium sp. 141	0
31	0.18	0.18	5.8	gi|550908399	alkyl hydroperoxide reductase [Desulfovibrio longus]	Desulfovibrio longus	0
32	0.17	0.18	3.7	gi|504690771	NAD(P)H nitroreductase [Mycobacterium smegmatis]	Mycobacterium smegmatis	0
33	0.13	0.13	7.7	gi|544161515	transcriptional regulator [Mycobacterium tuberculosis str. Haarlem]	Mycobacterium tuberculosis str. Haarlem	0
34	0.12	0.12	21.8	gi|500049393	2-oxoisovalerate dehydrogenase subunit beta [Mycobacterium smegmatis]	Mycobacterium smegmatis	0
35	0.11	0.11	4.2	RRRRRgi|494293677	REVERSED GntR family transcriptional regulator [Mycobacterium parascrofulaceum]	Mycobacterium parascrofulaceum	0
36	0.08	0.08	1.5	RRRRRgi|518946299	REVERSED NAD+ synthetase [Mycobacterium sp. 360MFTsu5.1]	Mycobacterium sp. 360MFTsu5.1	0
37	0.07	0.07	16.1	gi|491839082	hypothetical protein [Mycobacterium hassiacum]	Mycobacterium hassiacum	0
38	0.06	0.06	2.6	gi|380720318	transporter [Mycobacterium tuberculosis RGTB327]	Mycobacterium tuberculosis RGTB327	0
39	0.06	0.06	2.9	gi|556614899	preprotein translocase subunit SecY [Mycobacterium kansasii]	Mycobacterium kansasii	0
40	0.06	0.06	2.3	RRRRRgi|551263607	REVERSED ATP-dependent DNA ligase [Glaciibacter superstes]	Glaciibacter superstes	0
41	0.06	0.06	1.4	RRRRRgi|491281019	REVERSED NADH oxidase [Mycobacterium rhodesiae]	Mycobacterium rhodesiae	0
42	0.05	0.77	3.1	RRRRRgi|518948049	REVERSED hypothetical protein [Mycobacterium sp. 360MFTsu5.1]	Mycobacterium sp. 360MFTsu5.1	0
43	0.05	0.06	0.5	RRRRRgi|544854648	REVERSED peptide synthetase [Mycobacterium abscessus]	Mycobacterium abscessus	0
44	0.05	0.05	5.7	gi|490007245	hypothetical protein [Mycobacterium tuberculosis]	Mycobacterium tuberculosis	0
45	0.05	0.05	3.1	gi|493974418	succinate-semialdehyde dehdyrogenase [Lactobacillus coleohominis]	Lactobacillus coleohominis	0
46	0.05	0.05	7.7	gi|495533461	tryptophanase [Mycobacterium]	Mycobacterium	0
47	0.05	0.05	1.9	RRRRRgi|528867708	REVERSED acetyl-CoA carboxylase subunit alpha [Mycobacterium abscessus V06705]	Mycobacterium abscessus V06705	0
(B)
Contrib	Conf	Sequence	Modifications	Cleavages	∆Mass	Prec MW	z	Sc	Spectrum	Type
2	99	IAESGIFIEPSR			0.0013	1317.69	2	6	1.1.1.532.1	Winner
0.57	87	FLLDEAPSMAPLDR			0.0056	1573.79	2	5	1.1.1.1301.1	Winner
0.03	15	GLVEPFAAQLGAELVWVMGNHDDR			0.0048	2623.29	3	5	1.1.1.2752.1	Winner
0	8.1	FLLDEAPSMAPLDR			0.0056	1573.79	2	4	1.1.1.1313.1	Winner
0	97.8	IAESGIFIEPSR			0.0013	1317.69	2	5	1.1.1.533.1	Winner
(C)
		IAESGIFIEPSR
Residue	b	b+2	y	y+2
I	114.091	57.5493	1318.7	659.854
A	185.129	93.0679	1205.62	603.312
E	314.171	157.589	1134.58	567.793
S	401.203	201.105	1005.54	503.272
G	458.224	229.616	918.504	459.756
I	571.309	286.158	861.483	431.245
F	718.377	359.692	748.399	374.703
I	831.461	416.234	601.33	301.169
E	960.504	480.755	488.246	244.627
P	1057.56	529.282	359.204	180.106
S	1144.59	572.798	262.151	131.579
R	1300.69	650.848	175.119	88.0631
		FLLDEAPSMAPLDR
Residue	b	b+2	y	y+2
F	148.076	74.5415	1574.79	787.898
L	261.16	131.083	1427.72	714.364
L	374.244	187.625	1314.64	657.822
D	489.271	245.139	1201.55	601.279
E	618.313	309.66	1086.52	543.766
A	689.351	345.179	957.482	479.245
P	786.403	393.705	886.445	443.726
S	873.435	437.221	789.392	395.2
M	1004.48	502.741	702.36	351.684
A	1075.51	538.26	571.32	286.164
P	1172.57	586.786	500.283	250.645
L	1285.65	643.328	403.23	202.119
D	1400.68	700.842	290.146	145.577
R	1556.78	778.893	175.119	88.0631
		GLVEPFAAQLGAELVWVMGNHDDR
Residue	b	b+2	y	y+2
G	58.0287	29.518	2624.29	1312.65
L	171.113	86.06	2567.27	1284.14
V	270.181	135.594	2454.19	1227.6
E	399.224	200.115	2355.12	1178.06
P	496.277	248.642	2226.08	1113.54
F	643.345	322.176	2129.02	1065.02
A	714.382	357.695	1981.95	991.481
A	785.419	393.213	1910.92	955.962
Q	913.478	457.243	1839.88	920.444
L	1026.56	513.785	1711.82	856.415
G	1083.58	542.295	1598.74	799.873
A	1154.62	577.814	1541.72	771.362
E	1283.66	642.335	1470.68	735.843
L	1396.75	698.877	1341.64	671.322
V	1495.82	748.411	1228.55	614.78
W	1681.89	841.451	1129.48	565.246
V	1780.96	890.985	943.405	472.206
M	1912	956.505	844.337	422.672
G	1969.03	985.016	713.296	357.152
N	2083.07	1042.04	656.275	328.641
H	2220.13	1110.57	542.232	271.62
D	2335.15	1168.08	405.173	203.09
D	2450.18	1225.59	290.146	145.577
R	2606.28	1303.64	175.119	88.0631
		FLLDEAPSMAPLDR
Residue	b	b+2	y	y+2
F	148.076	74.5415	1574.79	787.898
L	261.16	131.083	1427.72	714.364
L	374.244	187.625	1314.64	657.822
D	489.271	245.139	1201.55	601.279
E	618.313	309.66	1086.52	543.766
A	689.351	345.179	957.482	479.245
P	786.403	393.705	886.445	443.726
S	873.435	437.221	789.392	395.2
M	1004.48	502.741	702.36	351.684
A	1075.51	538.26	571.32	286.164
P	1172.57	586.786	500.283	250.645
L	1285.65	643.328	403.23	202.119
D	1400.68	700.842	290.146	145.577
R	1556.78	778.893	175.119	88.0631
		IAESGIFIEPSR
Residue	b	b+2	y	y+2
I	114.091	57.5493	1318.7	659.854
A	185.129	93.0679	1205.62	603.312
E	314.171	157.589	1134.58	567.793
S	401.203	201.105	1005.54	503.272
G	458.224	229.616	918.504	459.756
I	571.309	286.158	861.483	431.245
F	718.377	359.692	748.399	374.703
I	831.461	416.234	601.33	301.169
E	960.504	480.755	488.246	244.627
P	1057.56	529.282	359.204	180.106
S	1144.59	572.798	262.151	131.579
R	1300.69	650.848	175.119	88.0631
Putative sequence constructed by theprogram
MHRLRAAEHPRPDYVLLHISDTHLIGGDRRLYGAVDADDRLGELLEQLNQSGLRPDAIVFTGDLADKGEPAAYRKLRGLVEPFAAQLGAELVWVMGNHDDRAELRKFLLDEAPSMAPLDRVCMIDGLRIIVLDTSVPGHHHGEIRASQLGWLAEELATPAPDGTILALHHPPIPSVLDMAVTVELRDQAALGRVLRGTDVRAILAGHLHYSTNATFVGIPVSVASATCYTQDLTVAAGGTRGRDGAQGCNLVHVYPDTVVHSVIPLGGGETVGTFVSPGQARRKIAESGIFIEPSRRDSLFKHPPMVLTSSAPRSPVD
